# Supplementary material for: Merkel Cell Carcinoma Analysis of Outcomes: A 30-Year Experience
Source: PLoS One. 2015 Jun 8;10(6):e0129476. doi: 10.1371/journal.pone.0129476 (PMC4460120; doi:10.1371/journal.pone.0129476)
Supplement: S1 Table — Some patients had multiple additional cancers. (XLSX) [file pone.0129476.s001.xlsx]

## Sheet: Supp Table 1
	Supplemental Table 1. List of secondary malignancies by type. Some patients had multiple additional cancers.
		Cases (n=44)
	Basal cell carcinoma	25
	Squamous cell skin cancer	13
	Melanoma	5
	CLL	4
	Other lymphoma	3
	Unknown	3
	Colon Cancer	2
	Prostate Cancer	2
	Renal cell carcinoma	2
	Lung	1
	Endometrial	1
	Meningioma	1
	Vestibular schwanoma	1
	Parotid adenoma	1
	Esophageal	1
